# Supplementary material for: Characterisation of mAb104 Antibody–Drug Conjugates Targeting a Tumour-Selective HER2 Epitope
Source: Cancers (Basel). 2025 Sep 13;17(18):2995. doi: 10.3390/cancers17182995 (PMC12468726; doi:10.3390/cancers17182995)
Supplement: Supplementary file 1 [file cancers-17-02995-s001.zip]

Archive with 1 entries (1 files):
- cancers-3858750-supplementary.pdf
